# Supplementary material for: Prevalence of Spontaneous Bacterial Peritonitis (SBP) in Hepatitis B (HBV), and Hepatitis C (HCV) Liver Cirrhosis: A Systematic Review and Meta-Analysis
Source: Healthcare (Basel). 2023 Jan 16;11(2):275. doi: 10.3390/healthcare11020275 (PMC9859562; doi:10.3390/healthcare11020275)
Supplement: Supplementary file 1 [file healthcare-11-00275-s001.zip]

Archive with 11 entries (8 files):
- SUPPLIMENTARY FILE/
- SUPPLIMENTARY FILE/File S1 PRISMA 2009 CHECKLIST.pdf
- SUPPLIMENTARY FILE/File S2 SEARCH STRATEGY.pdf
- SUPPLIMENTARY FILE/File S3 JBI CHECKLIST FOR PREVALENCE DATA.pdf
- SUPPLIMENTARY FILE/File S4 QUALITY ASSESMENT OF THE STUDIES .pdf
- __MACOSX/
- __MACOSX/SUPPLIMENTARY FILE/
- __MACOSX/SUPPLIMENTARY FILE/._K1 PRISMA 2009 CHECKLIST.doc
- __MACOSX/SUPPLIMENTARY FILE/._K2 SEARCH STRATEGY.docx
- __MACOSX/SUPPLIMENTARY FILE/._K3 JBI CHECKLIST FOR PREVALENCE DATA.pdf
- __MACOSX/SUPPLIMENTARY FILE/._K4 QUALITY ASSESMENT OF THE STUDIES .docx
